# Supplementary material for: A Lightweight Browser-Based Tool for Collaborative and Blinded Image Analysis
Source: J Imaging. 2024 Jan 27;10(2):33. doi: 10.3390/jimaging10020033 (PMC10889326; doi:10.3390/jimaging10020033)
Supplement: Supplementary file 1 [file jimaging-10-00033-s001.zip]

Archive with 2 entries (2 files):
- jimaging-2754553-Credits for icons used in Figure 1.pdf
- jimaging-2754553-supplementary.pdf
